# Supplementary material for: Identification and functional validation of an enhancer variant in the 9p21.3 locus associated with glaucoma risk and elevated expression of p16INK4a
Source: Aging Cell. 2023 Jun 22;22(9):e13908. doi: 10.1111/acel.13908 (PMC10497822; doi:10.1111/acel.13908)
Supplement: Supplementary file 1 — Data S1. [file ACEL-22-e13908-s001.zip]

Archive with 2 entries (2 files):
- acel13908-sup-0001-Data.pdf
- misc/supplementaries.docx
